# Supplementary material for: Concept of Sustainable Demolition Process for Brickwork Buildings with Expanded Polystyrene Foam Insulation Using Mealworms of Tenebrio molitor
Source: Materials (Basel). 2022 Oct 26;15(21):7516. doi: 10.3390/ma15217516 (PMC9653638; doi:10.3390/ma15217516)
Supplement: Supplementary file 1 [file materials-15-07516-s001.zip]

Archive with 1 entries (1 files):
- materials-1916747-supplementary.mp4
